# Supplementary material for: ﻿A new species of Hiptage (Malpighiaceae) from northwest Yunnan (China) based on molecular and morphological data
Source: PhytoKeys. 2023 Sep 4;232:45–57. doi: 10.3897/phytokeys.232.106675 (PMC10495827; doi:10.3897/phytokeys.232.106675)
Supplement: XML Treatment for Hiptage stenopterum [file phytokeys.232.106675-treatment1.xml]

<!DOCTYPE tp:taxon-treatment
  PUBLIC "-//TaxonX//DTD Taxonomic Treatment Publishing DTD v0 20100105//EN" "tax-treatment-NSO.dtd">
<tp:taxon-treatment xmlns:tp="http://www.plazi.org/taxpub"><tp:treatment-meta><kwd-group><label>Taxon classification</label><kwd>
                <named-content content-type="kingdom">Plantae</named-content>
              </kwd><kwd>
                <named-content content-type="order">Malpighiales</named-content>
              </kwd><kwd>
                <named-content content-type="family">Malpighiaceae</named-content>
              </kwd></kwd-group><mixed-citation publication-type="journal"><person-group><name><surname>Zhang</surname><given-names>Tong-Tong</given-names></name><name><surname>Yang</surname><given-names>Shu-Yun</given-names></name><name><surname>Tan</surname><given-names>Ke</given-names></name><name><surname>Ren</surname><given-names>Ming-Xun</given-names></name></person-group><article-title>﻿A new species of <italic><tp:taxon-name><tp:taxon-name-part taxon-name-part-type="genus" reg="Hiptage">Hiptage</tp:taxon-name-part></tp:taxon-name></italic> (<tp:taxon-name><tp:taxon-name-part taxon-name-part-type="family">Malpighiaceae</tp:taxon-name-part></tp:taxon-name>) from northwest Yunnan (China) based on molecular and morphological data</article-title><source>PhytoKeys</source><day>04</day><month>09</month><year>2023</year><volume>232</volume><fpage>45</fpage><lpage>57</lpage><pub-id pub-id-type="doi">10.3897/phytokeys.232.106675</pub-id></mixed-citation></tp:treatment-meta><tp:nomenclature><label>﻿</label><tp:taxon-name>
              <object-id xmlns:xlink="http://www.w3.org/1999/xlink" content-type="arpha" xlink:type="simple">0E835970-40CC-5A45-A3C7-031033A12D89</object-id>
              <tp:taxon-name-part taxon-name-part-type="genus" reg="Hiptage">Hiptage</tp:taxon-name-part>
              <tp:taxon-name-part taxon-name-part-type="species" reg="stenopterum">stenopterum</tp:taxon-name-part>
              <object-id xmlns:xlink="http://www.w3.org/1999/xlink" content-type="ipni" xlink:type="simple">urn:lsid:ipni.org:names:77326071-1</object-id>
            </tp:taxon-name><tp:taxon-authority>K.Tan &amp; M.X.Ren</tp:taxon-authority><tp:taxon-status xmlns:xlink="http://www.w3.org/1999/xlink" xlink:type="simple">sp. nov.</tp:taxon-status><xref ref-type="fig" rid="F1">Fig. 1</xref></tp:nomenclature><tp:treatment-sec sec-type="diagnosis" id="SECID0E56AG"><title>Diagnosis.</title><p><italic><tp:taxon-name><tp:taxon-name-part taxon-name-part-type="genus" reg="Hiptage">Hiptage</tp:taxon-name-part><tp:taxon-name-part taxon-name-part-type="species" reg="stenopterum">stenopterum</tp:taxon-name-part></tp:taxon-name></italic> is most similar to <italic><tp:taxon-name><tp:taxon-name-part taxon-name-part-type="genus" reg="Hiptage">H.</tp:taxon-name-part><tp:taxon-name-part taxon-name-part-type="species" reg="incurvatum">incurvatum</tp:taxon-name-part></tp:taxon-name></italic> K.Tan &amp; M.X.Ren by branchlets densely rusty tomentose (<italic>vs</italic> white to grey sericeous), leaf blades with 2 glands near the base (<italic>vs</italic> 10–16 glands), 10(-12) calyx glands [<italic>vs</italic> 4 (-6)], the posterior lateral wing oblanceolate (<italic>vs</italic> ovate), anterior lateral wings straight, lanceolate to linear (<italic>vs</italic> arcuate back to the middle, lanceolate).</p></tp:treatment-sec><tp:treatment-sec sec-type="material" id="SECID0EEBBG"><title>Type.</title><p>China. Yunnan Province: Lushui City, Laowo River, <named-content xmlns:xlink="http://www.w3.org/1999/xlink" content-type="dwc:verbatimCoordinates" xlink:type="simple"><named-content content-type="geo-json" specific-use="{&#34;type&#34;:&#34;Point&#34;,&#34;coordinates&#34;:[98.907778,25.835556]}" id="NCID0ENBBG" xlink:type="simple">25°50′08″N, 98°54′28″E</named-content></named-content>, 1071 m alt., 2 Apr. 2019, <italic>K. Tan 190402001</italic> (Holotype: HUTB!; Isotype: HUTB!, IBK00450922!).</p></tp:treatment-sec><tp:treatment-sec sec-type="description" id="SECID0EUBBG"><title>Description.</title><p>Woody shrubs; young branches densely rusty tomentose, hairs adpressed, older twigs glabrous, with white or greenish lenticels, rounded, coarse warts dotted. <bold><italic>Leaves</italic></bold> opposite; stipules absent; petiole ca. 0.5 cm long, round, tomentose, with yellowish brown hairs, eglandular; leaf blades 4.0–12.0 × 2.0–5.0 cm, coriaceous, elliptic to oblong; young leaves densely rusty tomentose on both surfaces; mature leaves green, glabrous, base obtuse or broadly cuneate, margin plane, apex acuminate, abaxially often with 2 marginal glands near the base; lateral veins in 5–8 pairs, both surfaces prominently. <bold><italic>Thyrses</italic></bold>, terminal or axillary; main axis 4.0–13.0 cm long, rusty tomentose; peduncle 1.0–2.5 cm, rusty sericeous; bracteoles ca. 0.5 cm long, lanceolate. <bold><italic>Flowers</italic></bold> white to slightly pink; pedicels 1.5–2.0 cm long, densely rusty tomentose; sepals 5, 4.5–5.5 × 1.5–2.5 mm, elliptic to oblong, apex obtuse, margin slightly revolute, abaxially densely rusty tomentose, adaxially glabrous. <bold><italic>Calyx glands</italic></bold> 10(–12), prominent, not decurrent to the pedicel, often 1 pair of glands at base abaxially; two large, 2.3–2.8 × 0.8–1.2 mm, connate at the base, two smaller glands, 0.4–0.5 diam., rounded, adnate to the apex of the two larger glands separately; remaining glands small and free, 0.5–0.6 × 0.8–1.0 mm, oblong, attached to the margins of other sepals, occasionally one or two glands lacking. <bold><italic>Petals</italic></bold> 5, 1.0–1.5 × 0.8–1.2 cm, white to light white to pink, basally yellow, extremely reflexed, suborbicular, margin ciliate, claws ca. 1 mm long, base subcordate to rounded, apex roundish, abaxially densely white tomentose, adaxially glabrous. <bold><italic>Stamens</italic></bold> 10, basally fused or free, glabrous, differing in size, pollen sacs rimose; one larger, filament 10–12 mm long, yellowish green, circinate, anther oblong, 1.8–2.0 × 0.7–1.0 mm; 9 smaller stamens, filament 4–6 mm long; anthers oblong, 1–1.3 × 0.7–0.9 mm. <bold><italic>Ovary</italic></bold> ca. 2 mm in diam., ovoid, white to rusty tomentose; style 1, yellowish green, 10–13 mm long, slightly curved upwards, deflected either to the left or right side, glabrous; stigma apical. <bold><italic>Mericarps</italic></bold> 3, wings pink with yellow-green base, rusty sericeous, posterior lateral wing 3.8–4.5 × 0.7–0.9 cm, oblanceolate, apex roundish or lobed slightly, base obtuse, anterior lateral wings 2.4–3.0 × 0.3–0.6 cm, lanceolate to linear; areole ca. 4–6 mm, approximately triangular. <bold><italic>Seeds</italic></bold> angular–globose, 3–5 mm, dark yellow or brown.</p></tp:treatment-sec><tp:treatment-sec sec-type="phenology" id="SECID0E6CBG"><title>Phenology.</title><p>Flowering in March and fruiting from March to May.</p></tp:treatment-sec><tp:treatment-sec sec-type="etymology" id="SECID0EEDBG"><title>Etymology.</title><p>Its specific epithet reflects the long and narrow mericarp wings of <italic><tp:taxon-name><tp:taxon-name-part taxon-name-part-type="genus" reg="Hiptage">Hiptage</tp:taxon-name-part><tp:taxon-name-part taxon-name-part-type="species" reg="stenopterum">stenopterum</tp:taxon-name-part></tp:taxon-name></italic>.</p></tp:treatment-sec><tp:treatment-sec sec-type="Vernacular name" id="SECID0EVDBG"><title>Vernacular name.</title><p>Chinese: 狭翅风筝果(xiá chì fēng zhēng guǒ). The name’ xiá chì’ means its long and narrow wings, and ‘fēng zhēng gǔo’ is the Chinese name of <italic><tp:taxon-name><tp:taxon-name-part taxon-name-part-type="genus" reg="Hiptage">Hiptage</tp:taxon-name-part></tp:taxon-name></italic>.</p></tp:treatment-sec><tp:treatment-sec sec-type="habitat" id="SECID0ECEBG"><title>Habitat and distribution.</title><p><italic><tp:taxon-name><tp:taxon-name-part taxon-name-part-type="genus" reg="Hiptage">H.</tp:taxon-name-part><tp:taxon-name-part taxon-name-part-type="species" reg="stenopterum">stenopterum</tp:taxon-name-part></tp:taxon-name></italic> is only known from a valley of the Laowo River, a tributary of the Nujiang River, at an elevation ca. 1,000 m, near Lushui City, northwest of Yunnan Province, China (Fig. <xref ref-type="fig" rid="F2">2</xref>).</p></tp:treatment-sec><tp:treatment-sec sec-type="conservation status" id="SECID0EXEBG"><title>Conservation status.</title><p>Since the only known population of <italic><tp:taxon-name><tp:taxon-name-part taxon-name-part-type="genus" reg="Hiptage">H.</tp:taxon-name-part><tp:taxon-name-part taxon-name-part-type="species" reg="stenopterum">stenopterum</tp:taxon-name-part></tp:taxon-name></italic> is in an entrenched valley of Nujiang River in the northwest Yunnan Province, we have not discovered the wild population outside of the abovementioned place, information known about the population status and natural distribution range of the new species is very limited. Currently, only about 20 individuals are found in the valley. Therefore, we suggest that the new species <italic><tp:taxon-name><tp:taxon-name-part taxon-name-part-type="genus" reg="Hiptage">H.</tp:taxon-name-part><tp:taxon-name-part taxon-name-part-type="species" reg="stenopterum">stenopterum</tp:taxon-name-part></tp:taxon-name></italic> should be considered Data Deficient (DD) according to current IUCN Red List Categories and Criteria (<xref ref-type="bibr" rid="B12">IUCN 2022</xref>).</p></tp:treatment-sec><tp:treatment-sec><!--Section generated to contain objects referenced in tp:taxon-treatment.--><fig id="F1" position="float" orientation="portrait"><object-id xmlns:xlink="http://www.w3.org/1999/xlink" content-type="doi" xlink:type="simple">10.3897/phytokeys.232.106675.figure1</object-id><object-id xmlns:xlink="http://www.w3.org/1999/xlink" content-type="arpha" xlink:type="simple">C58667F5-97C0-5EBE-8A07-B824D1CBD43E</object-id><label>Figure 1.</label><caption><p><italic><tp:taxon-name><tp:taxon-name-part taxon-name-part-type="genus" reg="Hiptage">Hiptage</tp:taxon-name-part><tp:taxon-name-part taxon-name-part-type="species" reg="stenopterum">stenopterum</tp:taxon-name-part></tp:taxon-name></italic><bold>A</bold> habit <bold>B</bold> flowering branch <bold>C</bold> flower in side view <bold>D</bold> flowers in frontal view <bold>E–G</bold> calyx glands (<bold>E</bold> calyx glands with secretions attracting ants) <bold>H</bold> young branch (showing densely rusty tomentose) <bold>I</bold> petals <bold>J</bold> winged mericarp <bold>K</bold> young leaf. Photos <bold>A, B</bold> by M.X. Ren, <bold>E</bold> by T.T. Zhang, and <bold>C, D, F–K</bold> by K. Tan.</p></caption><graphic xmlns:xlink="http://www.w3.org/1999/xlink" xlink:href="phytokeys-232-045_article-106675__-g001.jpg" position="float" orientation="portrait" xlink:type="simple" id="oo_901013.jpg"><uri content-type="original_file" xlink:type="simple">https://binary.pensoft.net/fig/901013</uri></graphic></fig><fig id="F2" position="float" orientation="portrait"><object-id xmlns:xlink="http://www.w3.org/1999/xlink" content-type="doi" xlink:type="simple">10.3897/phytokeys.232.106675.figure2</object-id><object-id xmlns:xlink="http://www.w3.org/1999/xlink" content-type="arpha" xlink:type="simple">5DAA7DA0-870B-5D09-A724-504B3ADF0011</object-id><label>Figure 2.</label><caption><p>Molecular phylogenetic tree of <italic><tp:taxon-name><tp:taxon-name-part taxon-name-part-type="genus" reg="Hiptage">Hiptage</tp:taxon-name-part></tp:taxon-name></italic> based on <abbrev xmlns:xlink="http://www.w3.org/1999/xlink" xlink:title="nuclear ribosomal internal transcribed spacer" id="ABBRID0EZLAG" xlink:type="simple">ITS</abbrev> sequences. Bayesian posterior probability (PP) and <abbrev xmlns:xlink="http://www.w3.org/1999/xlink" xlink:title="maximum likelihood" id="ABBRID0E4LAG" xlink:type="simple">ML</abbrev> bootstrap values (BS) are shown above branches as PP/BS (only shown if BS &gt; 50%).</p></caption><graphic xmlns:xlink="http://www.w3.org/1999/xlink" xlink:href="phytokeys-232-045_article-106675__-g002.jpg" position="float" orientation="portrait" xlink:type="simple" id="oo_901014.jpg"><uri content-type="original_file" xlink:type="simple">https://binary.pensoft.net/fig/901014</uri></graphic></fig></tp:treatment-sec><ref-list><ref id="B12"><mixed-citation xmlns:xlink="http://www.w3.org/1999/xlink" xlink:type="simple">IUCN (<year>2022</year>) Guidelines for Using the IUCN Red List Categories and Criteria. Version 15.1. <ext-link xlink:href="https://www.iucnredlist.org/resources/redlistguidelines" ext-link-type="uri" xlink:type="simple">https://www.iucnredlist.org/resources/redlistguidelines</ext-link> [Accessed October 2022]</mixed-citation></ref></ref-list></tp:taxon-treatment>
